# Supplementary material for: Personal exposure to air pollutants and immune system biomarkers in pregnant women
Source: Sci Rep. 2025 May 21;15:17672. doi: 10.1038/s41598-025-98712-7 (PMC12095663; doi:10.1038/s41598-025-98712-7)
Supplement: Supplementary file 2 — Supplementary Information 2. [file 41598_2025_98712_MOESM2_ESM.xlsx]

## Sheet: TablesSuppArticle
Pollutants and cytokines variables were standardized by their IQR. Beta values and their 95% CI were estimated by multiple linear regression models. Univariate model: regression model including air pollutant exposure. Adjusted model: model adjusted for mother age, BMI, active or passive smoking, educational level, white blood cell count, gestational age at sampling, and sampling season. Regressio…
		NO2 (μg/m3)
		Univariate model			Adjusted model		Excluding 1% of extreme values			Excluding influential values			Including asthma and rhinitis in the set of confounders			Excluding leucocytes count from the confounders			Adjusted on PM.5			Adjusted on OPmDTT			Adjusted on OPvDTT			Adjusted on OPmAA			Adjusted on OPvAA
		N	β	95% CI	β	95% CI	N	β	95% CI	N	β	95% CI	N	β	95% CI	N	β	95% CI	N	β	95% CI	N	β	95% CI	N	β	95% CI	N	β	95% CI	N	β	95% CI
	IFN-α R848 (pg/mL)	270	0	[-0.13, 0.12]	-0.04	[-0.16, 0.09]	258	-0.09	[-0.21, 0.04]	252	-0.07	[-0.17, 0.03]	270	-0.03	[-0.15, 0.09]	270	-0.03	[-0.16, 0.09]	270	-0.09	[-0.23, 0.06]	210	-0.12	[-0.27, 0.03]	194	-0.13	[-0.28, 0.03]	194	-0.12	[-0.27, 0.03]	194	-0.13	[-0.28, 0.03]
	IFN-γ (R848, pg/mL)	270	0.08	[-0.04, 0.20]	0.07	[-0.06, 0.19]	258	-0.01	[-0.14, 0.11]	257	0	[-0.11, 0.1]	270	0.07	[-0.05, 0.19]	270	0.07	[-0.05, 0.19]	270	0.12	[-0.03, 0.27]	210	0.1	[-0.05, 0.26]	194	0.13	[-0.03, 0.28]	194	0.1	[-0.05, 0.25]	194	0.13	[-0.02, 0.28]
	IL-1β (R848, pg/mL)	270	-0.03	[-0.15, 0.09]	-0.04	[-0.16, 0.07]	258	-0.03	[-0.14, 0.09]	259	-0.02	[-0.13, 0.08]	270	-0.05	[-0.16, 0.07]	270	-0.03	[-0.16, 0.09]	270	-0.04	[-0.19, 0.1]	210	-0.01	[-0.16, 0.13]	194	0	[-0.15, 0.15]	194	-0.02	[-0.16, 0.13]	194	0.01	[-0.14, 0.16]
	IL-6 (R848, pg/mL)	270	-0.01	[-0.15, 0.12]	0	[-0.13, 0.12]	258	-0.05	[-0.17, 0.07]	258	-0.02	[-0.13, 0.09]	270	-0.01	[-0.13, 0.12]	270	0.01	[-0.13, 0.14]	270	0.03	[-0.12, 0.19]	210	0.07	[-0.09, 0.23]	194	0.07	[-0.1, 0.23]	194	0.07	[-0.09, 0.23]	194	0.08	[-0.08, 0.24]
	IL-8 (R848, pg/mL)	270	0.04	[-0.08, 0.17]	0.06	[-0.06, 0.17]	258	0.02	[-0.1, 0.14]	256	0.05	[-0.05, 0.16]	270	0.05	[-0.06, 0.17]	270	0.07	[-0.06, 0.19]	270	0.11	[-0.03, 0.25]	210	0.17	[0.03, 0.32]	194	0.2	[0.05, 0.35]	194	0.17	[0.03, 0.31]	194	0.21	[0.07, 0.36]
	IL-10 (R848, pg/mL)	270	0.05	[-0.10, 0.21]	0.05	[-0.10, 0.19]	258	0.02	[-0.11, 0.16]	260	-0.02	[-0.14, 0.1]	270	0.05	[-0.1, 0.2]	270	0.06	[-0.1, 0.21]	270	0.13	[-0.04, 0.3]	210	0.09	[-0.09, 0.27]	194	0.1	[-0.08, 0.29]	194	0.09	[-0.1, 0.27]	194	0.1	[-0.09, 0.28]
	IL-12p70 (R848, pg/mL)	270	0.07	[-0.05, 0.19]	0.06	[-0.07, 0.19]	258	0.06	[-0.07, 0.19]	253	0.08	[-0.03, 0.19]	270	0.06	[-0.06, 0.19]	270	0.06	[-0.07, 0.19]	270	0.12	[-0.03, 0.27]	210	0.07	[-0.08, 0.23]	194	0.1	[-0.06, 0.26]	194	0.07	[-0.08, 0.23]	194	0.1	[-0.06, 0.26]
	TNF-α (R848, pg/mL)	270	0.01	[-0.16, 0.19]	0.03	[-0.15, 0.21]	258	0.04	[-0.15, 0.23]	254	0.07	[-0.08, 0.22]	270	0.04	[-0.15, 0.22]	270	0.03	[-0.15, 0.21]	270	0.02	[-0.22, 0.25]	210	0.04	[-0.2, 0.29]	194	0.04	[-0.21, 0.29]	194	0.04	[-0.2, 0.28]	194	0.07	[-0.18, 0.31]
	IFN-γ (PHA, pg/mL)	264	0.04	[-0.08, 0.16]	0.03	[-0.09, 0.15]	252	-0.01	[-0.13, 0.11]	248	0.03	[-0.08, 0.15]	264	0.04	[-0.08, 0.16]	264	0.03	[-0.09, 0.15]	264	0.06	[-0.08, 0.2]	204	0.03	[-0.11, 0.18]	188	0.05	[-0.09, 0.2]	188	0.03	[-0.11, 0.18]	188	0.05	[-0.1, 0.2]
	IL-2 (PHA, pg/mL)	264	0.03	[-0.09, 0.16]	0.01	[-0.11, 0.13]	252	-0.03	[-0.15, 0.09]	250	0.01	[-0.11, 0.12]	264	0.01	[-0.12, 0.13]	264	0.01	[-0.11, 0.14]	264	0.01	[-0.13, 0.15]	204	-0.02	[-0.17, 0.12]	188	-0.02	[-0.17, 0.13]	188	-0.02	[-0.17, 0.12]	188	-0.02	[-0.17, 0.12]
	IL-9 (PHA, pg/mL)	264	0.09	[-0.04, 0.21]	0.06	[-0.07, 0.19]	252	0.1	[-0.02, 0.22]	247	0.06	[-0.05, 0.18]	264	0.07	[-0.06, 0.2]	264	0.06	[-0.06, 0.19]	264	0.11	[-0.04, 0.26]	204	0.1	[-0.06, 0.25]	188	0.09	[-0.07, 0.25]	188	0.09	[-0.06, 0.25]	188	0.1	[-0.06, 0.26]
	IL-10 (PHA, pg/mL)	264	0.19	[0.04, 0.33]	0.18	[0.03, 0.32]	252	0.08	[-0.06, 0.21]	250	0.12	[0.01, 0.24]	264	0.19	[0.04, 0.33]	264	0.17	[0.03, 0.32]	264	0.13	[-0.02, 0.29]	204	0.1	[-0.06, 0.26]	188	0.09	[-0.07, 0.26]	188	0.1	[-0.06, 0.26]	188	0.09	[-0.07, 0.25]
	IL-13 (PHA, pg/mL)	264	0.04	[-0.09, 0.17]	0.01	[-0.12, 0.13]	252	0.02	[-0.1, 0.14]	252	0	[-0.12, 0.13]	264	0.01	[-0.11, 0.14]	264	0.01	[-0.11, 0.14]	264	0	[-0.15, 0.15]	204	0.02	[-0.13, 0.18]	188	0.01	[-0.15, 0.16]	188	0.02	[-0.14, 0.17]	188	0.02	[-0.14, 0.17]
	IL-17A (PHA, pg/mL)	259	0.06	[-0.06, 0.18]	0.03	[-0.08, 0.15]	247	0.01	[-0.11, 0.13]	241	0.01	[-0.1, 0.12]	259	0.03	[-0.08, 0.15]	259	0.04	[-0.08, 0.15]	259	0.04	[-0.1, 0.17]	199	0	[-0.14, 0.13]	183	-0.03	[-0.17, 0.1]	183	0	[-0.14, 0.13]	183	-0.03	[-0.17, 0.11]
	TNF-α (PHA, pg/mL)	264	-0.18	[-0.34, -0.03]	-0.18	[-0.34, -0.02]	252	-0.24	[-0.4, -0.08]	246	-0.14	[-0.3, 0.02]	264	-0.17	[-0.33, -0.01]	264	-0.17	[-0.33, -0.01]	264	-0.25	[-0.45, -0.04]	204	-0.21	[-0.43, 0]	188	-0.18	[-0.4, 0.04]	188	-0.21	[-0.42, 0.01]	188	-0.19	[-0.41, 0.03]
	IL-8 (basal, pg/mL)	266	0.03	[-0.14, 0.20]	0.07	[-0.10, 0.24]	254	0.02	[-0.15, 0.19]	251	0.03	[-0.15, 0.2]	266	0.07	[-0.1, 0.24]	266	0.08	[-0.09, 0.25]	266	0.11	[-0.1, 0.31]	209	0.11	[-0.1, 0.32]	193	0.15	[-0.07, 0.36]	193	0.11	[-0.1, 0.32]	193	0.15	[-0.07, 0.36]
	MCP-1 (basal, pg/mL)	266	0.03	[-0.13, 0.19]	0.03	[-0.14, 0.20]	254	0.09	[-0.06, 0.25]	250	0.04	[-0.14, 0.22]	266	0.03	[-0.14, 0.2]	266	0.03	[-0.13, 0.2]	266	0.03	[-0.17, 0.22]	209	-0.08	[-0.28, 0.13]	193	-0.09	[-0.29, 0.12]	193	-0.07	[-0.28, 0.13]	193	-0.08	[-0.29, 0.12]
	RANTES (basal, pg/mL)	266	0.09	[-0.14, 0.32]	0.09	[-0.14, 0.32]	254	-0.03	[-0.16, 0.11]	262	0.09	[-0.14, 0.33]	266	0.09	[-0.14, 0.32]	266	0.09	[-0.14, 0.32]	266	0.07	[-0.12, 0.27]	209	0.02	[-0.18, 0.22]	193	0.05	[-0.16, 0.25]	193	0.02	[-0.18, 0.23]	193	0.05	[-0.16, 0.25]
		PM2.5 (μg/m3)
		Univariate model			Adjusted model		Excluding 1% of extreme values			Excluding influential values			Including asthma and rhinitis in the set of confounders			Excluding leucocytes count from the confounders			Adjusted on NO2
		N	β	95% CI	β	95% CI	N	β	95% CI	N	β	95% CI	N	β	95% CI	N	β	95% CI	N	β	95% CI
	IFN-α R848 (pg/mL)	210	0.06	[-0.06, 0.19]	0.05	[-0.07, 0.17]	202	0.01	[-0.13, 0.15]	194	0.02	[-0.1, 0.15]	210	0.05	[-0.08, 0.17]	210	0.04	[-0.08, 0.17]	210	0.07	[-0.06, 0.2]
	IFN-γ (R848, pg/mL)	210	0.01	[-0.12, 0.14]	0.03	[-0.10, 0.16]	200	-0.05	[-0.18, 0.09]	198	0.04	[-0.09, 0.17]	210	0.03	[-0.1, 0.15]	210	0.01	[-0.12, 0.14]	210	0	[-0.13, 0.13]
	IL-1β (R848, pg/mL)	210	0.07	[-0.05, 0.20]	0.08	[-0.04, 0.20]	199	0.08	[-0.05, 0.2]	196	0.05	[-0.07, 0.18]	210	0.08	[-0.04, 0.2]	210	0.06	[-0.07, 0.18]	210	0.09	[-0.04, 0.21]
	IL-6 (R848, pg/mL)	210	0.03	[-0.11, 0.17]	0.06	[-0.08, 0.19]	198	-0.01	[-0.15, 0.13]	197	0.06	[-0.08, 0.2]	210	0.06	[-0.08, 0.2]	210	0.03	[-0.11, 0.17]	210	0.05	[-0.09, 0.19]
	IL-8 (R848, pg/mL)	210	0.03	[-0.10, 0.16]	0.07	[-0.05, 0.20]	199	-0.02	[-0.16, 0.12]	195	0.06	[-0.07, 0.19]	210	0.07	[-0.05, 0.2]	210	0.05	[-0.09, 0.18]	210	0.05	[-0.08, 0.17]
	IL-10 (R848, pg/mL)	210	-0.09	[-0.25, 0.07]	-0.09	[-0.24, 0.07]	198	-0.07	[-0.22, 0.08]	201	-0.08	[-0.23, 0.08]	210	-0.08	[-0.23, 0.07]	210	-0.12	[-0.28, 0.05]	210	-0.12	[-0.27, 0.04]
	IL-12p70 (R848, pg/mL)	210	0.01	[-0.12, 0.13]	-0.01	[-0.14, 0.13]	200	-0.07	[-0.21, 0.07]	194	-0.02	[-0.15, 0.12]	210	-0.01	[-0.14, 0.13]	210	-0.01	[-0.14, 0.12]	210	-0.03	[-0.17, 0.1]
	TNF-α (R848, pg/mL)	210	0.09	[-0.10, 0.28]	0.1	[-0.10, 0.31]	198	0.02	[-0.21, 0.25]	196	0.06	[-0.15, 0.27]	210	0.11	[-0.1, 0.31]	210	0.11	[-0.1, 0.31]	210	0.1	[-0.11, 0.31]
	IFN-γ (PHA, pg/mL)	204	-0.02	[-0.14, 0.09]	-0.02	[-0.14, 0.10]	196	-0.11	[-0.24, 0.02]	187	-0.01	[-0.13, 0.12]	204	-0.02	[-0.14, 0.1]	204	-0.03	[-0.15, 0.1]	204	-0.03	[-0.16, 0.09]
	IL-2 (PHA, pg/mL)	204	0	[-0.12, 0.13]	-0.03	[-0.15, 0.09]	195	-0.12	[-0.25, 0.01]	194	-0.03	[-0.15, 0.09]	204	-0.04	[-0.16, 0.08]	204	-0.05	[-0.17, 0.08]	204	-0.04	[-0.16, 0.09]
	IL-9 (PHA, pg/mL)	204	0.04	[-0.09, 0.17]	0.02	[-0.11, 0.15]	193	-0.03	[-0.17, 0.1]	191	0.01	[-0.12, 0.14]	204	0.02	[-0.11, 0.15]	204	0.01	[-0.12, 0.14]	204	0	[-0.14, 0.13]
	IL-10 (PHA, pg/mL)	204	0	[-0.13, 0.13]	-0.04	[-0.17, 0.10]	196	-0.1	[-0.25, 0.04]	193	-0.03	[-0.16, 0.1]	204	-0.04	[-0.17, 0.1]	204	-0.04	[-0.17, 0.09]	204	-0.07	[-0.2, 0.07]
	IL-13 (PHA, pg/mL)	204	0.08	[-0.05, 0.21]	0.06	[-0.07, 0.19]	193	0.02	[-0.12, 0.16]	193	0.05	[-0.09, 0.18]	204	0.05	[-0.08, 0.18]	204	0.04	[-0.09, 0.18]	204	0.06	[-0.08, 0.19]
	IL-17A (PHA, pg/mL)	199	0.04	[-0.08, 0.16]	-0.01	[-0.13, 0.10]	190	-0.06	[-0.2, 0.07]	185	0	[-0.12, 0.12]	199	-0.02	[-0.13, 0.1]	199	-0.02	[-0.13, 0.1]	199	-0.02	[-0.14, 0.1]
	TNF-α (PHA, pg/mL)	204	-0.05	[-0.22, 0.13]	-0.02	[-0.20, 0.16]	194	-0.08	[-0.28, 0.13]	190	-0.04	[-0.23, 0.14]	204	-0.03	[-0.21, 0.15]	204	-0.03	[-0.21, 0.15]	204	0.03	[-0.15, 0.22]
	IL-8 (basal, pg/mL)	209	-0.05	[-0.23, 0.12]	-0.02	[-0.19, 0.16]	200	-0.01	[-0.21, 0.19]	198	-0.01	[-0.2, 0.17]	209	-0.01	[-0.19, 0.17]	209	-0.03	[-0.21, 0.15]	209	-0.04	[-0.22, 0.14]
	MCP-1 (basal, pg/mL)	209	-0.03	[-0.19, 0.13]	-0.01	[-0.18, 0.16]	199	-0.02	[-0.2, 0.16]	198	0	[-0.18, 0.17]	209	-0.01	[-0.19, 0.16]	209	-0.02	[-0.19, 0.15]	209	-0.02	[-0.2, 0.16]
	RANTES (basal, pg/mL)	209	-0.07	[-0.23, 0.10]	-0.06	[-0.23, 0.11]	199	-0.11	[-0.27, 0.04]	201	-0.06	[-0.23, 0.12]	209	-0.06	[-0.23, 0.11]	209	-0.06	[-0.23, 0.11]	209	-0.07	[-0.25, 0.1]
		OPmDTT (nmol/min/μg)
		Univariate model			Adjusted model		Excluding 1% of extreme values			Excluding influential values			Including asthma and rhinitis in the set of confounders			Excluding leucocytes count from the confounders			Adjusted on NO2
		N	β	95% CI	β	95% CI	N	β	95% CI	N	β	95% CI	N	β	95% CI	N	β	95% CI	N	β	95% CI
	IFN-α R848 (pg/mL)	194	-0.01	[-0.12, 0.11]	-0.03	[-0.14, 0.09]	187	-0.03	[-0.16, 0.11]	182	-0.01	[-0.13, 0.12]	194	-0.03	[-0.14, 0.09]	194	-0.02	[-0.14, 0.09]	194	-0.03	[-0.14, 0.08]
	IFN-γ (R848, pg/mL)	194	-0.04	[-0.15, 0.08]	-0.04	[-0.16, 0.07]	186	0	[-0.12, 0.13]	182	-0.05	[-0.16, 0.07]	194	-0.04	[-0.16, 0.07]	194	-0.04	[-0.16, 0.08]	194	-0.04	[-0.16, 0.08]
	IL-1β (R848, pg/mL)	194	-0.05	[-0.17, 0.07]	-0.07	[-0.18, 0.04]	184	-0.03	[-0.15, 0.09]	181	-0.07	[-0.19, 0.04]	194	-0.07	[-0.18, 0.04]	194	-0.06	[-0.18, 0.05]	194	-0.07	[-0.18, 0.04]
	IL-6 (R848, pg/mL)	194	0	[-0.13, 0.13]	0	[-0.12, 0.12]	186	-0.01	[-0.14, 0.12]	181	0	[-0.12, 0.13]	194	0	[-0.12, 0.12]	194	0	[-0.13, 0.13]	194	0	[-0.12, 0.12]
	IL-8 (R848, pg/mL)	194	-0.05	[-0.17, 0.08]	-0.07	[-0.18, 0.04]	185	-0.01	[-0.13, 0.12]	181	-0.09	[-0.2, 0.03]	194	-0.07	[-0.18, 0.04]	194	-0.06	[-0.18, 0.06]	194	-0.06	[-0.17, 0.05]
	IL-10 (R848, pg/mL)	194	0.06	[-0.08, 0.21]	0.05	[-0.09, 0.18]	185	0.07	[-0.06, 0.2]	184	0.04	[-0.1, 0.18]	194	0.05	[-0.09, 0.19]	194	0.05	[-0.1, 0.2]	194	0.05	[-0.09, 0.19]
	IL-12p70 (R848, pg/mL)	194	-0.01	[-0.13, 0.11]	-0.01	[-0.13, 0.11]	186	0.01	[-0.12, 0.14]	182	-0.01	[-0.13, 0.12]	194	-0.01	[-0.13, 0.11]	194	-0.01	[-0.13, 0.11]	194	-0.01	[-0.13, 0.11]
	TNF-α (R848, pg/mL)	194	0	[-0.19, 0.18]	-0.01	[-0.19, 0.18]	184	0	[-0.22, 0.22]	180	0.01	[-0.18, 0.2]	194	-0.01	[-0.19, 0.18]	194	-0.01	[-0.19, 0.18]	194	0	[-0.19, 0.18]
	IFN-γ (PHA, pg/mL)	188	-0.01	[-0.12, 0.10]	-0.02	[-0.13, 0.09]	182	0.03	[-0.1, 0.15]	170	-0.03	[-0.15, 0.08]	188	-0.02	[-0.13, 0.09]	188	-0.02	[-0.13, 0.09]	188	-0.02	[-0.13, 0.09]
	IL-2 (PHA, pg/mL)	188	0.02	[-0.10, 0.13]	0.01	[-0.10, 0.12]	182	0.04	[-0.09, 0.16]	178	0.01	[-0.1, 0.13]	188	0.01	[-0.1, 0.12]	188	0.02	[-0.1, 0.13]	188	0.01	[-0.1, 0.12]
	IL-9 (PHA, pg/mL)	188	0.06	[-0.06, 0.18]	0.04	[-0.08, 0.16]	179	0.04	[-0.09, 0.17]	175	0.05	[-0.08, 0.17]	188	0.04	[-0.08, 0.16]	188	0.04	[-0.08, 0.17]	188	0.05	[-0.07, 0.17]
	IL-10 (PHA, pg/mL)	188	0.09	[-0.03, 0.21]	0.08	[-0.04, 0.20]	182	0.09	[-0.04, 0.22]	178	0.1	[-0.02, 0.23]	188	0.08	[-0.04, 0.2]	188	0.08	[-0.04, 0.2]	188	0.08	[-0.04, 0.21]
	IL-13 (PHA, pg/mL)	188	0.02	[-0.11, 0.14]	0	[-0.11, 0.12]	179	-0.01	[-0.14, 0.11]	175	0.02	[-0.11, 0.14]	188	0.01	[-0.11, 0.12]	188	0.01	[-0.11, 0.13]	188	0	[-0.11, 0.12]
	IL-17A (PHA, pg/mL)	183	0.1	[-0.01, 0.21]	0.11	[0.00, 0.22]	177	0.13	[0.01, 0.26]	168	0.1	[-0.01, 0.21]	183	0.11	[0, 0.22]	183	0.11	[0.01, 0.22]	183	0.11	[0, 0.22]
	TNF-α (PHA, pg/mL)	188	-0.11	[-0.27, 0.05]	-0.11	[-0.28, 0.06]	179	0.02	[-0.17, 0.22]	176	-0.1	[-0.27, 0.07]	188	-0.11	[-0.27, 0.06]	188	-0.11	[-0.27, 0.06]	188	-0.12	[-0.28, 0.05]
	IL-8 (basal, pg/mL)	193	-0.07	[-0.23, 0.09]	-0.06	[-0.22, 0.10]	186	0	[-0.19, 0.18]	183	-0.06	[-0.22, 0.1]	193	-0.06	[-0.22, 0.1]	193	-0.06	[-0.22, 0.11]	193	-0.06	[-0.22, 0.11]
	MCP-1 (basal, pg/mL)	193	0.08	[-0.07, 0.23]	0.07	[-0.08, 0.23]	185	0.03	[-0.13, 0.19]	180	0.09	[-0.07, 0.25]	193	0.07	[-0.08, 0.23]	193	0.07	[-0.08, 0.23]	193	0.07	[-0.09, 0.22]
	RANTES (basal, pg/mL)	193	-0.01	[-0.17, 0.14]	-0.04	[-0.19, 0.12]	185	-0.09	[-0.23, 0.05]	187	-0.04	[-0.2, 0.12]	193	-0.04	[-0.2, 0.12]	193	-0.04	[-0.19, 0.12]	193	-0.04	[-0.19, 0.12]
		OPvDTT (nmol/min/m3)
		Univariate model			Adjusted model		Excluding 1% of extreme values			Excluding influential values			Including asthma and rhinitis in the set of confounders			Excluding leucocytes count from the confounders			Adjusted on NO2
		N	β	95% CI	β	95% CI	N	β	95% CI	N	β	95% CI	N	β	95% CI	N	β	95% CI	N	β	95% CI
	IFN-α R848 (pg/mL)	194	0.05	[-0.08, 0.18]	0	[-0.13, 0.13]	187	0	[-0.14, 0.15]	180	0.01	[-0.13, 0.15]	194	0	[-0.13, 0.13]	194	0	[-0.14, 0.13]	194	0.02	[-0.11, 0.16]
	IFN-γ (R848, pg/mL)	194	-0.06	[-0.19, 0.07]	-0.06	[-0.20, 0.07]	186	-0.08	[-0.22, 0.06]	182	-0.07	[-0.21, 0.07]	194	-0.06	[-0.2, 0.07]	194	-0.07	[-0.21, 0.07]	194	-0.09	[-0.22, 0.05]
	IL-1β (R848, pg/mL)	194	-0.02	[-0.15, 0.11]	-0.06	[-0.18, 0.07]	185	0	[-0.13, 0.13]	180	-0.08	[-0.21, 0.06]	194	-0.06	[-0.19, 0.07]	194	-0.07	[-0.2, 0.07]	194	-0.06	[-0.19, 0.07]
	IL-6 (R848, pg/mL)	194	0.02	[-0.13, 0.16]	0.04	[-0.10, 0.18]	186	0.01	[-0.13, 0.15]	182	0.02	[-0.12, 0.17]	194	0.04	[-0.1, 0.18]	194	0.02	[-0.12, 0.17]	194	0.02	[-0.12, 0.17]
	IL-8 (R848, pg/mL)	194	-0.06	[-0.20, 0.07]	-0.05	[-0.18, 0.07]	185	-0.11	[-0.24, 0.01]	181	-0.07	[-0.2, 0.05]	194	-0.05	[-0.18, 0.07]	194	-0.07	[-0.2, 0.07]	194	-0.09	[-0.22, 0.04]
	IL-10 (R848, pg/mL)	194	-0.02	[-0.19, 0.14]	-0.05	[-0.21, 0.11]	185	0.03	[-0.12, 0.18]	185	-0.07	[-0.23, 0.09]	194	-0.05	[-0.21, 0.11]	194	-0.07	[-0.24, 0.11]	194	-0.07	[-0.23, 0.09]
	IL-12p70 (R848, pg/mL)	194	-0.06	[-0.19, 0.07]	-0.08	[-0.22, 0.06]	186	-0.09	[-0.23, 0.05]	181	-0.07	[-0.21, 0.07]	194	-0.08	[-0.22, 0.06]	194	-0.08	[-0.22, 0.05]	194	-0.1	[-0.24, 0.04]
	TNF-α (R848, pg/mL)	194	0	[-0.20, 0.20]	0.01	[-0.20, 0.23]	184	0.06	[-0.17, 0.29]	182	0.03	[-0.19, 0.24]	194	0.01	[-0.2, 0.23]	194	0.01	[-0.2, 0.23]	194	0	[-0.22, 0.22]
	IFN-γ (PHA, pg/mL)	188	-0.05	[-0.17, 0.07]	-0.07	[-0.20, 0.06]	182	-0.08	[-0.22, 0.05]	171	-0.1	[-0.23, 0.03]	188	-0.07	[-0.19, 0.06]	188	-0.07	[-0.2, 0.05]	188	-0.08	[-0.21, 0.05]
	IL-2 (PHA, pg/mL)	188	0.04	[-0.09, 0.16]	-0.03	[-0.15, 0.10]	182	-0.05	[-0.18, 0.08]	179	-0.03	[-0.16, 0.1]	188	-0.03	[-0.15, 0.1]	188	-0.03	[-0.16, 0.1]	188	-0.02	[-0.15, 0.11]
	IL-9 (PHA, pg/mL)	188	0.1	[-0.04, 0.23]	0.05	[-0.08, 0.19]	179	0.01	[-0.12, 0.15]	175	0.07	[-0.08, 0.21]	188	0.06	[-0.08, 0.19]	188	0.05	[-0.09, 0.19]	188	0.04	[-0.1, 0.18]
	IL-10 (PHA, pg/mL)	188	0.08	[-0.05, 0.21]	0.02	[-0.11, 0.16]	182	0.01	[-0.13, 0.16]	177	0.03	[-0.11, 0.17]	188	0.03	[-0.11, 0.17]	188	0.02	[-0.11, 0.16]	188	0.01	[-0.14, 0.15]
	IL-13 (PHA, pg/mL)	188	0.12	[-0.02, 0.25]	0.07	[-0.07, 0.20]	179	0.04	[-0.09, 0.18]	176	0.09	[-0.05, 0.23]	188	0.07	[-0.06, 0.2]	188	0.06	[-0.08, 0.2]	188	0.07	[-0.07, 0.2]
	IL-17A (PHA, pg/mL)	183	0.14	[0.02, 0.26]	0.08	[-0.04, 0.20]	177	0.1	[-0.04, 0.24]	168	0.1	[-0.02, 0.22]	183	0.08	[-0.04, 0.2]	183	0.08	[-0.04, 0.2]	183	0.09	[-0.03, 0.21]
	TNF-α (PHA, pg/mL)	188	-0.13	[-0.31, 0.04]	-0.11	[-0.30, 0.08]	179	-0.15	[-0.35, 0.05]	176	-0.14	[-0.34, 0.06]	188	-0.11	[-0.3, 0.08]	188	-0.11	[-0.3, 0.08]	188	-0.08	[-0.27, 0.12]
	IL-8 (basal, pg/mL)	193	-0.18	[-0.36, -0.01]	-0.12	[-0.31, 0.06]	186	-0.1	[-0.3, 0.09]	182	-0.09	[-0.27, 0.09]	193	-0.12	[-0.31, 0.06]	193	-0.13	[-0.32, 0.06]	193	-0.15	[-0.34, 0.04]
	MCP-1 (basal, pg/mL)	193	0	[-0.17, 0.17]	0	[-0.17, 0.18]	185	0.06	[-0.12, 0.24]	183	0.01	[-0.18, 0.19]	193	0	[-0.17, 0.18]	193	0	[-0.18, 0.18]	193	0.02	[-0.16, 0.2]
	RANTES (basal, pg/mL)	193	-0.07	[-0.24, 0.10]	-0.09	[-0.27, 0.09]	185	-0.14	[-0.29, 0.01]	184	-0.08	[-0.26, 0.11]	193	-0.09	[-0.27, 0.09]	193	-0.09	[-0.27, 0.09]	193	-0.1	[-0.28, 0.08]
		OPmAA (nmol/min/μg)
		Univariate model			Adjusted model		Excluding 1% of extreme values			Excluding influential values			Including asthma and rhinitis in the set of confounders			Excluding leucocytes count from the confounders			Adjusted on NO2
		N	β	95% CI	β	95% CI	N	β	95% CI	N	β	95% CI	N	β	95% CI	N	β	95% CI	N	β	95% CI
	IFN-α R848 (pg/mL)	194	0.08	[-0.04, 0.20]	0.02	[-0.11, 0.15]	189	0	[-0.14, 0.15]	181	0.06	[-0.09, 0.2]	194	0.02	[-0.1, 0.15]	194	0.01	[-0.11, 0.14]	194	0.01	[-0.11, 0.14]
	IFN-γ (R848, pg/mL)	194	-0.04	[-0.16, 0.08]	-0.07	[-0.20, 0.06]	186	-0.01	[-0.14, 0.13]	182	-0.08	[-0.22, 0.05]	194	-0.07	[-0.2, 0.06]	194	-0.08	[-0.21, 0.05]	194	-0.07	[-0.19, 0.06]
	IL-1β (R848, pg/mL)	194	-0.06	[-0.18, 0.06]	-0.09	[-0.21, 0.03]	184	-0.03	[-0.16, 0.1]	181	-0.1	[-0.23, 0.03]	194	-0.09	[-0.21, 0.03]	194	-0.1	[-0.23, 0.03]	194	-0.09	[-0.21, 0.03]
	IL-6 (R848, pg/mL)	194	-0.09	[-0.22, 0.04]	-0.05	[-0.19, 0.08]	186	-0.07	[-0.21, 0.07]	181	-0.06	[-0.2, 0.08]	194	-0.06	[-0.19, 0.08]	194	-0.07	[-0.21, 0.08]	194	-0.05	[-0.18, 0.09]
	IL-8 (R848, pg/mL)	194	-0.14	[-0.27, -0.02]	-0.12	[-0.24, 0.00]	186	-0.12	[-0.25, 0.01]	182	-0.15	[-0.28, -0.02]	194	-0.12	[-0.24, 0]	194	-0.13	[-0.27, 0]	194	-0.11	[-0.23, 0.01]
	IL-10 (R848, pg/mL)	194	0.01	[-0.14, 0.17]	0.01	[-0.14, 0.16]	185	-0.02	[-0.17, 0.12]	185	0.03	[-0.13, 0.19]	194	0.01	[-0.15, 0.16]	194	-0.01	[-0.17, 0.16]	194	0.02	[-0.14, 0.17]
	IL-12p70 (R848, pg/mL)	194	-0.04	[-0.15, 0.08]	-0.06	[-0.19, 0.07]	186	-0.06	[-0.2, 0.08]	181	-0.04	[-0.18, 0.1]	194	-0.06	[-0.19, 0.07]	194	-0.06	[-0.19, 0.07]	194	-0.05	[-0.18, 0.08]
	TNF-α (R848, pg/mL)	194	-0.08	[-0.27, 0.11]	-0.06	[-0.26, 0.15]	184	0.03	[-0.2, 0.27]	181	-0.04	[-0.25, 0.17]	194	-0.06	[-0.27, 0.15]	194	-0.05	[-0.26, 0.15]	194	-0.05	[-0.26, 0.15]
	IFN-γ (PHA, pg/mL)	188	0.01	[-0.10, 0.13]	-0.02	[-0.14, 0.11]	182	0.06	[-0.08, 0.19]	171	-0.01	[-0.14, 0.11]	188	-0.02	[-0.14, 0.1]	188	-0.02	[-0.14, 0.1]	188	-0.01	[-0.14, 0.11]
	IL-2 (PHA, pg/mL)	188	0.07	[-0.05, 0.18]	0.02	[-0.10, 0.14]	182	0.06	[-0.07, 0.2]	178	0.03	[-0.1, 0.15]	188	0.03	[-0.1, 0.15]	188	0.02	[-0.11, 0.14]	188	0.02	[-0.1, 0.14]
	IL-9 (PHA, pg/mL)	188	0.03	[-0.09, 0.16]	-0.03	[-0.16, 0.11]	179	-0.06	[-0.19, 0.08]	176	-0.03	[-0.17, 0.11]	188	-0.03	[-0.16, 0.1]	188	-0.03	[-0.16, 0.1]	188	-0.02	[-0.15, 0.11]
	IL-10 (PHA, pg/mL)	188	0.12	[-0.01, 0.24]	0.06	[-0.07, 0.20]	182	0.07	[-0.07, 0.22]	177	0.06	[-0.07, 0.2]	188	0.06	[-0.08, 0.19]	188	0.06	[-0.07, 0.19]	188	0.07	[-0.07, 0.2]
	IL-13 (PHA, pg/mL)	188	0.02	[-0.10, 0.15]	-0.03	[-0.16, 0.10]	179	0.01	[-0.12, 0.15]	177	-0.02	[-0.16, 0.11]	188	-0.02	[-0.15, 0.1]	188	-0.03	[-0.16, 0.1]	188	-0.02	[-0.16, 0.11]
	IL-17A (PHA, pg/mL)	183	0.15	[0.04, 0.26]	0.1	[-0.01, 0.22]	177	0.15	[0.02, 0.28]	167	0.1	[-0.02, 0.21]	183	0.11	[-0.01, 0.22]	183	0.1	[-0.01, 0.22]	183	0.1	[-0.01, 0.22]
	TNF-α (PHA, pg/mL)	188	-0.08	[-0.25, 0.08]	-0.05	[-0.23, 0.13]	180	0.03	[-0.17, 0.24]	175	-0.02	[-0.21, 0.18]	188	-0.05	[-0.23, 0.14]	188	-0.05	[-0.23, 0.13]	188	-0.06	[-0.24, 0.12]
	IL-8 (basal, pg/mL)	193	-0.13	[-0.29, 0.04]	-0.05	[-0.23, 0.12]	187	0.06	[-0.14, 0.27]	183	-0.03	[-0.2, 0.15]	193	-0.06	[-0.24, 0.12]	193	-0.06	[-0.24, 0.12]	193	-0.05	[-0.23, 0.13]
	MCP-1 (basal, pg/mL)	193	0.06	[-0.09, 0.22]	0.08	[-0.09, 0.25]	186	0.08	[-0.1, 0.25]	180	0.08	[-0.09, 0.26]	193	0.08	[-0.09, 0.25]	193	0.07	[-0.1, 0.24]	193	0.07	[-0.1, 0.24]
	RANTES (basal, pg/mL)	193	-0.01	[-0.16, 0.15]	-0.02	[-0.19, 0.15]	185	-0.07	[-0.22, 0.09]	186	-0.02	[-0.19, 0.16]	193	-0.02	[-0.19, 0.15]	193	-0.02	[-0.19, 0.15]	193	-0.02	[-0.19, 0.15]
		OPvAA (nmol/min/m3)
		Univariate model			Adjusted model		Excluding 1% of extreme values			Excluding influential values			Including asthma and rhinitis in the set of confounders			Excluding leucocytes count from the confounders			Adjusted on NO2
		N	β	95% CI	β	95% CI	N	β	95% CI	N	β	95% CI	N	β	95% CI	N	β	95% CI	N	β	95% CI
	IFN-α R848 (pg/mL)	194	0.1	[-0.05, 0.25]	0.01	[-0.16, 0.18]	188	0.04	[-0.13, 0.22]	181	0.02	[-0.16, 0.19]	194	0.01	[-0.16, 0.18]	194	-0.01	[-0.18, 0.16]	194	0.04	[-0.13, 0.21]
	IFN-γ (R848, pg/mL)	194	-0.07	[-0.22, 0.08]	-0.11	[-0.28, 0.06]	186	-0.08	[-0.25, 0.09]	182	-0.14	[-0.31, 0.03]	194	-0.11	[-0.28, 0.06]	194	-0.14	[-0.31, 0.03]	194	-0.14	[-0.31, 0.03]
	IL-1β (R848, pg/mL)	194	-0.06	[-0.21, 0.09]	-0.1	[-0.26, 0.06]	184	0.03	[-0.13, 0.19]	181	-0.12	[-0.29, 0.05]	194	-0.1	[-0.27, 0.06]	194	-0.14	[-0.31, 0.03]	194	-0.1	[-0.27, 0.06]
	IL-6 (R848, pg/mL)	194	-0.1	[-0.27, 0.06]	-0.04	[-0.22, 0.14]	186	0	[-0.17, 0.17]	182	-0.06	[-0.24, 0.12]	194	-0.04	[-0.22, 0.14]	194	-0.09	[-0.28, 0.1]	194	-0.06	[-0.24, 0.12]
	IL-8 (R848, pg/mL)	194	-0.21	[-0.36, -0.05]	-0.17	[-0.33, 0.00]	186	-0.19	[-0.35, -0.03]	183	-0.19	[-0.35, -0.03]	194	-0.16	[-0.33, 0]	194	-0.22	[-0.39, -0.04]	194	-0.21	[-0.37, -0.05]
	IL-10 (R848, pg/mL)	194	-0.04	[-0.23, 0.15]	-0.05	[-0.25, 0.16]	185	0	[-0.19, 0.18]	187	-0.05	[-0.26, 0.16]	194	-0.05	[-0.26, 0.16]	194	-0.11	[-0.33, 0.11]	194	-0.07	[-0.28, 0.14]
	IL-12p70 (R848, pg/mL)	194	-0.07	[-0.22, 0.08]	-0.12	[-0.30, 0.05]	186	-0.15	[-0.31, 0.02]	182	-0.1	[-0.28, 0.08]	194	-0.12	[-0.3, 0.05]	194	-0.14	[-0.31, 0.04]	194	-0.14	[-0.32, 0.03]
	TNF-α (R848, pg/mL)	194	-0.13	[-0.36, 0.10]	-0.12	[-0.39, 0.16]	185	-0.12	[-0.41, 0.17]	181	-0.08	[-0.36, 0.2]	194	-0.12	[-0.39, 0.16]	194	-0.11	[-0.38, 0.16]	194	-0.13	[-0.41, 0.15]
	IFN-γ (PHA, pg/mL)	188	-0.03	[-0.17, 0.11]	-0.08	[-0.24, 0.08]	182	-0.08	[-0.24, 0.09]	172	-0.1	[-0.27, 0.06]	188	-0.08	[-0.25, 0.08]	188	-0.08	[-0.25, 0.08]	188	-0.09	[-0.26, 0.07]
	IL-2 (PHA, pg/mL)	188	0.07	[-0.07, 0.22]	-0.02	[-0.19, 0.14]	182	0.02	[-0.14, 0.19]	178	-0.03	[-0.19, 0.14]	188	-0.02	[-0.18, 0.14]	188	-0.04	[-0.21, 0.12]	188	-0.02	[-0.18, 0.14]
	IL-9 (PHA, pg/mL)	188	0.06	[-0.09, 0.22]	-0.01	[-0.19, 0.16]	179	-0.07	[-0.24, 0.1]	176	0	[-0.19, 0.18]	188	-0.01	[-0.19, 0.16]	188	-0.03	[-0.21, 0.14]	188	-0.03	[-0.21, 0.15]
	IL-10 (PHA, pg/mL)	188	0.15	[0.00, 0.31]	0.06	[-0.11, 0.24]	182	0.02	[-0.15, 0.2]	177	0.05	[-0.13, 0.24]	188	0.06	[-0.12, 0.24]	188	0.06	[-0.12, 0.24]	188	0.05	[-0.14, 0.23]
	IL-13 (PHA, pg/mL)	188	0.09	[-0.06, 0.25]	0.03	[-0.15, 0.20]	180	0.03	[-0.13, 0.2]	176	0.05	[-0.13, 0.23]	188	0.03	[-0.14, 0.2]	188	0	[-0.18, 0.18]	188	0.02	[-0.15, 0.2]
	IL-17A (PHA, pg/mL)	183	0.2	[0.06, 0.33]	0.1	[-0.05, 0.25]	177	0.12	[-0.04, 0.29]	169	0.12	[-0.03, 0.27]	183	0.1	[-0.05, 0.25]	183	0.1	[-0.05, 0.25]	183	0.11	[-0.05, 0.26]
	TNF-α (PHA, pg/mL)	188	-0.14	[-0.35, 0.06]	-0.09	[-0.34, 0.15]	179	-0.13	[-0.38, 0.12]	176	-0.09	[-0.34, 0.16]	188	-0.09	[-0.33, 0.15]	188	-0.09	[-0.34, 0.15]	188	-0.05	[-0.3, 0.19]
	IL-8 (basal, pg/mL)	193	-0.28	[-0.48, -0.07]	-0.18	[-0.41, 0.06]	187	-0.1	[-0.35, 0.15]	182	-0.11	[-0.35, 0.13]	193	-0.18	[-0.42, 0.06]	193	-0.2	[-0.44, 0.04]	193	-0.21	[-0.45, 0.03]
	MCP-1 (basal, pg/mL)	193	-0.02	[-0.21, 0.18]	0	[-0.23, 0.22]	186	0.03	[-0.18, 0.25]	181	0	[-0.23, 0.24]	193	0	[-0.23, 0.22]	193	-0.02	[-0.24, 0.21]	193	0.01	[-0.22, 0.24]
	RANTES (basal, pg/mL)	193	-0.09	[-0.29, 0.10]	-0.14	[-0.36, 0.09]	185	-0.16	[-0.34, 0.03]	186	-0.13	[-0.36, 0.1]	193	-0.14	[-0.37, 0.09]	193	-0.14	[-0.36, 0.09]	193	-0.15	[-0.38, 0.09]
